# Supplementary material for: Impact of HLA Polymorphism on the Immune Response to Bacillus Anthracis Protective Antigen in Vaccination versus Natural Infection
Source: Vaccines (Basel). 2022 Sep 20;10(10):1571. doi: 10.3390/vaccines10101571 (PMC9610610; doi:10.3390/vaccines10101571)
Supplement: Supplementary file 1 [file vaccines-10-01571-s001.zip]

Archive with 1 entries (1 files):
- vaccines-1858276-supplementary.pdf
